# Supplementary material for: FPW-YOLO11n: A Lightweight Frequency-Perception Framework for Lunar Impact Crater Detection
Source: Sensors (Basel). 2026 Jul 9;26(14):4344. doi: 10.3390/s26144344 (PMC13417639; doi:10.3390/s26144344)
Supplement: Supplementary file 1 [file sensors-26-04344-s001.zip]

Archive with 1,911 entries (1,904 files):
- data/
- data/images/
- data/images/test/
- data/images/test/tile_00003_lon-171.0_lat57.0.png
- data/images/test/tile_00004_lon-168.0_lat57.0.png
- data/images/test/tile_00013_lon-141.0_lat57.0.png
- data/images/test/tile_00017_lon-129.0_lat57.0.png
- data/images/test/tile_00026_lon-102.0_lat57.0.png
- data/images/test/tile_00029_lon-93.0_lat57.0.png
- data/images/test/tile_00045_lon-45.0_lat57.0.png
- data/images/test/tile_00053_lon-21.0_lat57.0.png
- data/images/test/tile_00058_lon-6.0_lat57.0.png
- data/images/test/tile_00064_lon12.0_lat57.0.png
- data/images/test/tile_00076_lon48.0_lat57.0.png
- data/images/test/tile_00079_lon57.0_lat57.0.png
- data/images/test/tile_00094_lon102.0_lat57.0.png
- data/images/test/tile_00121_lon-177.0_lat54.0.png
- data/images/test/tile_00160_lon-60.0_lat54.0.png
- data/images/test/tile_00173_lon-21.0_lat54.0.png
- data/images/test/tile_00194_lon42.0_lat54.0.png
- data/images/test/tile_00201_lon63.0_lat54.0.png
- data/images/test/tile_00204_lon72.0_lat54.0.png
- data/images/test/tile_00205_lon75.0_lat54.0.png
- data/images/test/tile_00218_lon114.0_lat54.0.png
- data/images/test/tile_00227_lon141.0_lat54.0.png
- data/images/test/tile_00246_lon-162.0_lat51.0.png
- data/images/test/tile_00259_lon-123.0_lat51.0.png
- data/images/test/tile_00262_lon-114.0_lat51.0.png
- data/images/test/tile_00264_lon-108.0_lat51.0.png
- data/images/test/tile_00297_lon-9.0_lat51.0.png
- data/images/test/tile_00315_lon45.0_lat51.0.png
- data/images/test/tile_00319_lon57.0_lat51.0.png
- data/images/test/tile_00327_lon81.0_lat51.0.png
- data/images/test/tile_00328_lon84.0_lat51.0.png
- data/images/test/tile_00344_lon132.0_lat51.0.png
- data/images/test/tile_00357_lon171.0_lat51.0.png
- data/images/test/tile_00364_lon-168.0_lat48.0.png
- data/images/test/tile_00366_lon-162.0_lat48.0.png
- data/images/test/tile_00378_lon-126.0_lat48.0.png
- data/images/test/tile_00381_lon-117.0_lat48.0.png
- data/images/test/tile_00388_lon-96.0_lat48.0.png
- data/images/test/tile_00413_lon-21.0_lat48.0.png
- data/images/test/tile_00417_lon-9.0_lat48.0.png
- data/images/test/tile_00419_lon-3.0_lat48.0.png
- data/images/test/tile_00446_lon78.0_lat48.0.png
- data/images/test/tile_00461_lon123.0_lat48.0.png
- data/images/test/tile_00468_lon144.0_lat48.0.png
- data/images/test/tile_00471_lon153.0_lat48.0.png
- data/images/test/tile_00477_lon171.0_lat48.0.png
- data/images/test/tile_00483_lon-171.0_lat45.0.png
- data/images/test/tile_00484_lon-168.0_lat45.0.png
- data/images/test/tile_00486_lon-162.0_lat45.0.png
- data/images/test/tile_00500_lon-120.0_lat45.0.png
- data/images/test/tile_00503_lon-111.0_lat45.0.png
- data/images/test/tile_00524_lon-48.0_lat45.0.png
- data/images/test/tile_00528_lon-36.0_lat45.0.png
- data/images/test/tile_00546_lon18.0_lat45.0.png
- data/images/test/tile_00556_lon48.0_lat45.0.png
- data/images/test/tile_00560_lon60.0_lat45.0.png
- data/images/test/tile_00565_lon75.0_lat45.0.png
- data/images/test/tile_00567_lon81.0_lat45.0.png
- data/images/test/tile_00570_lon90.0_lat45.0.png
- data/images/test/tile_00572_lon96.0_lat45.0.png
- data/images/test/tile_00573_lon99.0_lat45.0.png
- data/images/test/tile_00577_lon111.0_lat45.0.png
- data/images/test/tile_00584_lon132.0_lat45.0.png
- data/images/test/tile_00585_lon135.0_lat45.0.png
- data/images/test/tile_00588_lon144.0_lat45.0.png
- data/images/test/tile_00598_lon174.0_lat45.0.png
- data/images/test/tile_00601_lon-177.0_lat42.0.png
- data/images/test/tile_00605_lon-165.0_lat42.0.png
- data/images/test/tile_00621_lon-117.0_lat42.0.png
- data/images/test/tile_00622_lon-114.0_lat42.0.png
- data/images/test/tile_00650_lon-30.0_lat42.0.png
- data/images/test/tile_00658_lon-6.0_lat42.0.png
- data/images/test/tile_00661_lon3.0_lat42.0.png
- data/images/test/tile_00676_lon48.0_lat42.0.png
- data/images/test/tile_00699_lon117.0_lat42.0.png
- data/images/test/tile_00706_lon138.0_lat42.0.png
- data/images/test/tile_00717_lon171.0_lat42.0.png
- data/images/test/tile_00750_lon-90.0_lat39.0.png
- data/images/test/tile_00762_lon-54.0_lat39.0.png
- data/images/test/tile_00765_lon-45.0_lat39.0.png
- data/images/test/tile_00770_lon-30.0_lat39.0.png
- data/images/test/tile_00771_lon-27.0_lat39.0.png
- data/images/test/tile_00773_lon-21.0_lat39.0.png
- data/images/test/tile_00778_lon-6.0_lat39.0.png
- data/images/test/tile_00798_lon54.0_lat39.0.png
- data/images/test/tile_00800_lon60.0_lat39.0.png
- data/images/test/tile_00808_lon84.0_lat39.0.png
- data/images/test/tile_00812_lon96.0_lat39.0.png
- data/images/test/tile_00825_lon135.0_lat39.0.png
- data/images/test/tile_00833_lon159.0_lat39.0.png
- data/images/test/tile_00844_lon-168.0_lat36.0.png
- data/images/test/tile_00846_lon-162.0_lat36.0.png
- data/images/test/tile_00849_lon-153.0_lat36.0.png
- data/images/test/tile_00855_lon-135.0_lat36.0.png
- data/images/test/tile_00878_lon-66.0_lat36.0.png
- data/images/test/tile_00880_lon-60.0_lat36.0.png
- data/images/test/tile_00883_lon-51.0_lat36.0.png
- data/images/test/tile_00892_lon-24.0_lat36.0.png
- data/images/test/tile_00895_lon-15.0_lat36.0.png
- data/images/test/tile_00902_lon6.0_lat36.0.png
- data/images/test/tile_00905_lon15.0_lat36.0.png
- data/images/test/tile_00919_lon57.0_lat36.0.png
- data/images/test/tile_00920_lon60.0_lat36.0.png
- data/images/test/tile_00923_lon69.0_lat36.0.png
- data/images/test/tile_00945_lon135.0_lat36.0.png
- data/images/test/tile_00951_lon153.0_lat36.0.png
- data/images/test/tile_00952_lon156.0_lat36.0.png
- data/images/test/tile_00954_lon162.0_lat36.0.png
- data/images/test/tile_00990_lon-90.0_lat33.0.png
- data/images/test/tile_00999_lon-63.0_lat33.0.png
- data/images/test/tile_01028_lon24.0_lat33.0.png
- data/images/test/tile_01030_lon30.0_lat33.0.png
- data/images/test/tile_01038_lon54.0_lat33.0.png
- data/images/test/tile_01050_lon90.0_lat33.0.png
- data/images/test/tile_01052_lon96.0_lat33.0.png
- data/images/test/tile_01059_lon117.0_lat33.0.png
- data/images/test/tile_01080_lon-180.0_lat30.0.png
- data/images/test/tile_01081_lon-177.0_lat30.0.png
- data/images/test/tile_01092_lon-144.0_lat30.0.png
- data/images/test/tile_01094_lon-138.0_lat30.0.png
- data/images/test/tile_01109_lon-93.0_lat30.0.png
- data/images/test/tile_01142_lon6.0_lat30.0.png
- data/images/test/tile_01152_lon36.0_lat30.0.png
- data/images/test/tile_01157_lon51.0_lat30.0.png
- data/images/test/tile_01179_lon117.0_lat30.0.png
- data/images/test/tile_01217_lon-129.0_lat27.0.png
- data/images/test/tile_01218_lon-126.0_lat27.0.png
- data/images/test/tile_01223_lon-111.0_lat27.0.png
- data/images/test/tile_01231_lon-87.0_lat27.0.png
- data/images/test/tile_01262_lon6.0_lat27.0.png
- data/images/test/tile_01276_lon48.0_lat27.0.png
- data/images/test/tile_01278_lon54.0_lat27.0.png
- data/images/test/tile_01283_lon69.0_lat27.0.png
- data/images/test/tile_01299_lon117.0_lat27.0.png
- data/images/test/tile_01302_lon126.0_lat27.0.png
- data/images/test/tile_01305_lon135.0_lat27.0.png
- data/images/test/tile_01314_lon162.0_lat27.0.png
- data/images/test/tile_01317_lon171.0_lat27.0.png
- data/images/test/tile_01321_lon-177.0_lat24.0.png
- data/images/test/tile_01334_lon-138.0_lat24.0.png
- data/images/test/tile_01342_lon-114.0_lat24.0.png
- data/images/test/tile_01343_lon-111.0_lat24.0.png
- data/images/test/tile_01349_lon-93.0_lat24.0.png
- data/images/test/tile_01359_lon-63.0_lat24.0.png
- data/images/test/tile_01363_lon-51.0_lat24.0.png
- data/images/test/tile_01373_lon-21.0_lat24.0.png
- data/images/test/tile_01401_lon63.0_lat24.0.png
- data/images/test/tile_01412_lon96.0_lat24.0.png
- data/images/test/tile_01436_lon168.0_lat24.0.png
- data/images/test/tile_01452_lon-144.0_lat21.0.png
- data/images/test/tile_01462_lon-114.0_lat21.0.png
- data/images/test/tile_01474_lon-78.0_lat21.0.png
- data/images/test/tile_01475_lon-75.0_lat21.0.png
- data/images/test/tile_01481_lon-57.0_lat21.0.png
- data/images/test/tile_01515_lon45.0_lat21.0.png
- data/images/test/tile_01534_lon102.0_lat21.0.png
- data/images/test/tile_01568_lon-156.0_lat18.0.png
- data/images/test/tile_01570_lon-150.0_lat18.0.png
- data/images/test/tile_01571_lon-147.0_lat18.0.png
- data/images/test/tile_01572_lon-144.0_lat18.0.png
- data/images/test/tile_01582_lon-114.0_lat18.0.png
- data/images/test/tile_01584_lon-108.0_lat18.0.png
- data/images/test/tile_01588_lon-96.0_lat18.0.png
- data/images/test/tile_01595_lon-75.0_lat18.0.png
- data/images/test/tile_01605_lon-45.0_lat18.0.png
- data/images/test/tile_01627_lon21.0_lat18.0.png
- data/images/test/tile_01641_lon63.0_lat18.0.png
- data/images/test/tile_01642_lon66.0_lat18.0.png
- data/images/test/tile_01644_lon72.0_lat18.0.png
- data/images/test/tile_01647_lon81.0_lat18.0.png
- data/images/test/tile_01660_lon120.0_lat18.0.png
- data/images/test/tile_01681_lon-177.0_lat15.0.png
- data/images/test/tile_01687_lon-159.0_lat15.0.png
- data/images/test/tile_01730_lon-30.0_lat15.0.png
- data/images/test/tile_01734_lon-18.0_lat15.0.png
- data/images/test/tile_01735_lon-15.0_lat15.0.png
- data/images/test/tile_01739_lon-3.0_lat15.0.png
- data/images/test/tile_01742_lon6.0_lat15.0.png
- data/images/test/tile_01749_lon27.0_lat15.0.png
- data/images/test/tile_01755_lon45.0_lat15.0.png
- data/images/test/tile_01760_lon60.0_lat15.0.png
- data/images/test/tile_01764_lon72.0_lat15.0.png
- data/images/test/tile_01765_lon75.0_lat15.0.png
- data/images/test/tile_01769_lon87.0_lat15.0.png
- data/images/test/tile_01777_lon111.0_lat15.0.png
- data/images/test/tile_01797_lon171.0_lat15.0.png
- data/images/test/tile_01806_lon-162.0_lat12.0.png
- data/images/test/tile_01807_lon-159.0_lat12.0.png
- data/images/test/tile_01811_lon-147.0_lat12.0.png
- data/images/test/tile_01814_lon-138.0_lat12.0.png
- data/images/test/tile_01819_lon-123.0_lat12.0.png
- data/images/test/tile_01820_lon-120.0_lat12.0.png
- data/images/test/tile_01837_lon-69.0_lat12.0.png
- data/images/test/tile_01841_lon-57.0_lat12.0.png
- data/images/test/tile_01843_lon-51.0_lat12.0.png
- data/images/test/tile_01855_lon-15.0_lat12.0.png
- data/images/test/tile_01879_lon57.0_lat12.0.png
- data/images/test/tile_01881_lon63.0_lat12.0.png
- data/images/test/tile_01890_lon90.0_lat12.0.png
- data/images/test/tile_01891_lon93.0_lat12.0.png
- data/images/test/tile_01900_lon120.0_lat12.0.png
- data/images/test/tile_01921_lon-177.0_lat9.0.png
- data/images/test/tile_01923_lon-171.0_lat9.0.png
- data/images/test/tile_01940_lon-120.0_lat9.0.png
- data/images/test/tile_01942_lon-114.0_lat9.0.png
- data/images/test/tile_01952_lon-84.0_lat9.0.png
- data/images/test/tile_01955_lon-75.0_lat9.0.png
- data/images/test/tile_01965_lon-45.0_lat9.0.png
- data/images/test/tile_01971_lon-27.0_lat9.0.png
- data/images/test/tile_01977_lon-9.0_lat9.0.png
- data/images/test/tile_01989_lon27.0_lat9.0.png
- data/images/test/tile_02006_lon78.0_lat9.0.png
- data/images/test/tile_02014_lon102.0_lat9.0.png
- data/images/test/tile_02017_lon111.0_lat9.0.png
- data/images/test/tile_02021_lon123.0_lat9.0.png
- data/images/test/tile_02022_lon126.0_lat9.0.png
- data/images/test/tile_02032_lon156.0_lat9.0.png
- data/images/test/tile_02036_lon168.0_lat9.0.png
- data/images/test/tile_02047_lon-159.0_lat6.0.png
- data/images/test/tile_02049_lon-153.0_lat6.0.png
- data/images/test/tile_02053_lon-141.0_lat6.0.png
- data/images/test/tile_02061_lon-117.0_lat6.0.png
- data/images/test/tile_02063_lon-111.0_lat6.0.png
- data/images/test/tile_02074_lon-78.0_lat6.0.png
- data/images/test/tile_02076_lon-72.0_lat6.0.png
- data/images/test/tile_02103_lon9.0_lat6.0.png
- data/images/test/tile_02153_lon159.0_lat6.0.png
- data/images/test/tile_02156_lon168.0_lat6.0.png
- data/images/test/tile_02163_lon-171.0_lat3.0.png
- data/images/test/tile_02170_lon-150.0_lat3.0.png
- data/images/test/tile_02175_lon-135.0_lat3.0.png
- data/images/test/tile_02180_lon-120.0_lat3.0.png
- data/images/test/tile_02184_lon-108.0_lat3.0.png
- data/images/test/tile_02187_lon-99.0_lat3.0.png
- data/images/test/tile_02189_lon-93.0_lat3.0.png
- data/images/test/tile_02190_lon-90.0_lat3.0.png
- data/images/test/tile_02192_lon-84.0_lat3.0.png
- data/images/test/tile_02193_lon-81.0_lat3.0.png
- data/images/test/tile_02203_lon-51.0_lat3.0.png
- data/images/test/tile_02205_lon-45.0_lat3.0.png
- data/images/test/tile_02211_lon-27.0_lat3.0.png
- data/images/test/tile_02229_lon27.0_lat3.0.png
- data/images/test/tile_02249_lon87.0_lat3.0.png
- data/images/test/tile_02271_lon153.0_lat3.0.png
- data/images/test/tile_02285_lon-165.0_lat0.0.png
- data/images/test/tile_02295_lon-135.0_lat0.0.png
- data/images/test/tile_02296_lon-132.0_lat0.0.png
- data/images/test/tile_02297_lon-129.0_lat0.0.png
- data/images/test/tile_02300_lon-120.0_lat0.0.png
- data/images/test/tile_02301_lon-117.0_lat0.0.png
- data/images/test/tile_02305_lon-105.0_lat0.0.png
- data/images/test/tile_02327_lon-39.0_lat0.0.png
- data/images/test/tile_02343_lon9.0_lat0.0.png
- data/images/test/tile_02353_lon39.0_lat0.0.png
- data/images/test/tile_02355_lon45.0_lat0.0.png
- data/images/test/tile_02369_lon87.0_lat0.0.png
- data/images/test/tile_02389_lon147.0_lat0.0.png
- data/images/test/tile_02421_lon-117.0_lat-3.0.png
- data/images/test/tile_02424_lon-108.0_lat-3.0.png
- data/images/test/tile_02442_lon-54.0_lat-3.0.png
- data/images/test/tile_02450_lon-30.0_lat-3.0.png
- data/images/test/tile_02464_lon12.0_lat-3.0.png
- data/images/test/tile_02472_lon36.0_lat-3.0.png
- data/images/test/tile_02477_lon51.0_lat-3.0.png
- data/images/test/tile_02480_lon60.0_lat-3.0.png
- data/images/test/tile_02485_lon75.0_lat-3.0.png
- data/images/test/tile_02498_lon114.0_lat-3.0.png
- data/images/test/tile_02509_lon147.0_lat-3.0.png
- data/images/test/tile_02521_lon-177.0_lat-6.0.png
- data/images/test/tile_02540_lon-120.0_lat-6.0.png
- data/images/test/tile_02546_lon-102.0_lat-6.0.png
- data/images/test/tile_02554_lon-78.0_lat-6.0.png
- data/images/test/tile_02563_lon-51.0_lat-6.0.png
- data/images/test/tile_02574_lon-18.0_lat-6.0.png
- data/images/test/tile_02590_lon30.0_lat-6.0.png
- data/images/test/tile_02592_lon36.0_lat-6.0.png
- data/images/test/tile_02594_lon42.0_lat-6.0.png
- data/images/test/tile_02598_lon54.0_lat-6.0.png
- data/images/test/tile_02605_lon75.0_lat-6.0.png
- data/images/test/tile_02611_lon93.0_lat-6.0.png
- data/images/test/tile_02612_lon96.0_lat-6.0.png
- data/images/test/tile_02661_lon-117.0_lat-9.0.png
- data/images/test/tile_02677_lon-69.0_lat-9.0.png
- data/images/test/tile_02678_lon-66.0_lat-9.0.png
- data/images/test/tile_02694_lon-18.0_lat-9.0.png
- data/images/test/tile_02711_lon33.0_lat-9.0.png
- data/images/test/tile_02726_lon78.0_lat-9.0.png
- data/images/test/tile_02728_lon84.0_lat-9.0.png
- data/images/test/tile_02734_lon102.0_lat-9.0.png
- data/images/test/tile_02743_lon129.0_lat-9.0.png
- data/images/test/tile_02754_lon162.0_lat-9.0.png
- data/images/test/tile_02768_lon-156.0_lat-12.0.png
- data/images/test/tile_02780_lon-120.0_lat-12.0.png
- data/images/test/tile_02792_lon-84.0_lat-12.0.png
- data/images/test/tile_02802_lon-54.0_lat-12.0.png
- data/images/test/tile_02809_lon-33.0_lat-12.0.png
- data/images/test/tile_02810_lon-30.0_lat-12.0.png
[truncated: 1,611 more entries]
